# Supplementary material for: Functional Characterization of the Human BRCA1 ∆11 Splicing Isoforms in Yeast
Source: Int J Mol Sci. 2024 Jul 9;25(14):7511. doi: 10.3390/ijms25147511 (PMC11276823; doi:10.3390/ijms25147511)
Supplement: Supplementary file 1 [file ijms-25-07511-s001.zip]

Archive with 1 entries (1 files):
- ijms-3084126-supplementary.pdf
